# Supplementary material for: Dry and liquid formulations of IBT-V02, a novel multi-component toxoid vaccine, are effective against Staphylococcus aureus isolates from low-to-middle income countries
Source: Front Immunol. 2024 Apr 3;15:1373367. doi: 10.3389/fimmu.2024.1373367 (PMC11022162; doi:10.3389/fimmu.2024.1373367)
Supplement: Supplementary Table 2 — Characterization of LMIC isolates in vitro. Genotyping was conducted on the strains at Marshfield clinic and results reported in the form of a table. (P, Positive; N, Negative; NA, CC not available; RED, New Sequence Type; NT, Non-Typeable). [file Table_2.xlsx]

## Sheet: Rorganized Table_ hla corrected
Country	Strain ID	SPA type	ST	CC	SCCmec	hla	hlb	Bicomponent Leukocidins						Superantigens (SAgs)						SAg #	Hla	PVL	# of Other Leukocidin
								PVL	hlgA	hlgB	hlgC	lukD	lukE	tst	sea	seb	sec	sed	see								# of strains	Clones (ST)s
Kinshasa	KCO075	t590	3509	CC1	absent	P	P	P	P	P	P	P	P	N	P	N	N	N	N	1	+	+	5			PVL+	20	12
	KCO079	t304	6	CC5	absent	P	P	P	P	P	P	P	P	P	P	N	N	N	N	2	+	+	5			all	29	19
	KCO005	t2034	8	CC8	absent	P	P	N	P	P	P	P	P	P	P	N	N	N	N	2	+	-	5
	KCO009	t314	121	CC121	absent	P	P	P	P	P	P	P	P	P	N	P	N	N	N	2	+	+	5
	KCO020	t8096	121	NA	absent	P	P	P	P	P	P	P	P	P	N	P	N	N	N	2	+	+	5
	KCO048	t10600	3511	CC45	absent	P	P	P	P	P	P	P	P	P	N	P	P	N	N	3	+	+	5
Cambodia	bact1900	t314	121	CC121	absent	P	P	P	P	P	P	P	P	P	P	P	N	N	N	3	+	+	5
	bact2537	t1379	834	CC1	IVA	P	P	N	P	P	P	P	P	P	N	N	P	N	N	2	+	-	5
	cop1138	t127	NST	CC1	absent	P	P	N	P	P	P	P	P	P	P	P	N	N	N	3	+	-	5
	ns195	t1379	834	CC1	IVA	P	P	N	P	P	P	P	P	P	N	N	P	N	N	2	+	-	5
	pyo1007	t19346	1420	nd	absent	P	P	P	P	P	P	P	P	P	N	N	N	N	N	1	+	+	5
	pyo490	t272	121	CC121	absent	P	P	P	P	P	P	P	P	P	N	P	N	N	N	2	+	+	5
	pyo603	t159	121	CC121	absent	P	P	P	P	P	P	P	P	N	N	P	N	N	N	1	+	+	5
	pyo891	2421	88	nd	absent	P	P	P	P	P	P	P	P	P	P	P	N	N	N	3	+	+	5
	pyo1544	t159	121	CC121	absent	P	P	P	P	P	P	P	P	P	N	P	N	N	N	2	+	+	5
	ns1020	t1379	834	CC1	IVA	P	P	P	P	P	P	P	P	P	P	P	P	N	N	4	+	+	5
	bact1442	t314	121	CC121	III	P	P	P	P	P	P	P	P	P	N	P	N	N	N	2	+	+	5
Gaza	Gaza 75	t309	22	CC22	IVA	P	P	N	P	P	P	N	P	P	N	N	N	N	N	1	+	-	4
	Gaza 64A	t7063	22	CC22	III	P	P	N	P	P	P	N	P	P	N	N	N	N	N	1	+	-	4
	Gaza 74	t5485	22	CC22	IVA	P	P	N	P	P	P	N	P	P	N	N	N	N	N	1	+	-	4
	Gaza 209	t223	22	CC22	IVA	P	P	P	P	P	P	N	P	P	N	N	N	N	N	1	+	+	4
	Gaza 208	t223	22	CC22	IVA	P	P	P	P	P	P	N	P	P	P	N	N	N	N	2	+	+	4
	Gaza 384	t541	22	CC22	IVA	P	P	N	P	P	P	N	N	P	N	N	N	N	N	1	+	-	3
	Gaza 42	t223	22	CC22	IVA	P	P	N	P	P	P	N	N	P	N	N	N	N	N	1	+	-	3
	Gaza 419	NT	NST	NA	IVA	P	P	P	P	P	P	P	P	P	N	N	N	N	N	1	+	+	4
	Gaza 91	t005	22	CC22	absent	P	P	P	P	P	P	N	N	N	N	N	N	N	N	0	+	+	3
	Gaza 414	t019	NST	NA	absent	P	P	P	P	P	P	P	P	N	N	N	N	N	N	0	+	+	5
	Gaza405	t318	30	CC30	IVA	P	P	P	P	P	P	P	P	P	N	N	N	N	N	1	+	+	5
	Gaza182	t318	30	CC30	IVA	P	P	P	P	P	P	P	N	P	N	N	P	N	N	2	+	+	5
Control Strains	SF8300	t008	8	CC8	IVA	P	P	P	P	P	P	P	P	N	N	N	N	N	N	0	+	+	5
	MNHOCH	t024	8	CC8	absent	P	P	N	P	P	P	P	P	N	N	P	N	N	N	1	+	-	5
	MN8	t012	30	CC30	III	P	P	N	P	P	P	P	P	P	P	N	N	N	N	2	+	-	5
	Newman	t008	254	CC8	absent	P	P	N	P	P	P	P	P	P	P	N	N	N	N	2	+	-	5
Characterization of LMIC isolates in vitro. Genotyping was conducted on the strains at Marshfield clinic and results reported in the form of a table. (P=POSITIVE, N=NEGATIVE, NA= CC not available, RED: NEW SEQUENCE TYPE, NT= NON-TYPEABLE)
Rajan or someone from Marshfield clinic should add more details here.
Included
